# Supplementary material for: Systematic elucidation of neuron-astrocyte interaction in models of amyotrophic lateral sclerosis using multi-modal integrated bioinformatics workflow
Source: Nat Commun. 2020 Nov 4;11:5579. doi: 10.1038/s41467-020-19177-y (PMC7642391; doi:10.1038/s41467-020-19177-y)
Supplement: Supplementary file 3 — Source Data [file 41467_2020_19177_MOESM3_ESM.xlsx]

## Sheet: Fig 1
Fig 1A
	NTg ACM			mutSOD1 ACM
Cntl	95	116	94	64	68	53
Eluate	101	99	99	33	32	39
Eluate	101	101	98	75	95	93
Fig 1B
	NTg ACM					mutSOD1 ACM
Control	105	109	109	89	88	39	52	50	56	40
5K	104	89	94	116	102	46	56	39	60	57
10K	96	77	99	135	132	92	59	83	83	85
30K	106	120	83	137	135	105	143	87	141	120
50K	96	120	90	125	123	94	142	86	123	141
100K	90	122	93	126	124	92	122	84	144	147
Fig 1C
	NTg											mutSOD1
Control	95	115	90	99	97	99	100	100	106	100	56	42	72	51	53	51	50	58	67	63
HI 15 min	117	94	96	97	93	97	97	99			114	92	84	51	57	49	80	76
HI 30 min	106	96	99	93	93	101	96				94	102	93	93	99	99	100
Pepsin	112	93	107	99	94	101	86	89			110	100	90	96	101	99	90	92
Charcol	91	92	97	94	103	102					46	49	82	65	70	64
Chloroform	91	97	94	95	102	101	105				50	52	50	58	68	66	68

## Sheet: Fig 3
Fig 3A
	NTg				mutSOD1
EV	100	100	100	100	41.1417	31.6277	45.4945	20.2013	55.4437	51.7963	30.1041
shSOD1	111.031	120.952	122.299	113.972	107.483	102.854	121.813	101.885	137.694	131.747	116.78
shAPP	153.561			138.003	138.339	125.688				160.347	71.035
Fig 3B
	NTg				mutSOD1
Control	100	100	100	100	56.213	61.431	66.8838	66.2845
α-sec	109	87	108.268		66	62	68.3307
β-sec	94.6746	95.9195	108.469	97.9756	90.5325	95.5003	108.632	97.9756
γ-sec	95.274	91.6272			58.0237	63.6931

## Sheet: Fig 4
Fig 4A
	NTg AML					mutSOD1 AML
Control MNs	102.091	104.487	89.3936	93.2498	110.778	73.7122	77.1239	44.9159	36.1957	77.4745
Tnfrsf21-/- MNs	107.699	117.178	93.6426	81.2654	100.215	110.72	106.723	94.9441	70.8795	102.61
Fig 4B
	NTg ACM						mutSOD1 ACM
WT MNs	66	84	150				37	48	78
DR6-/- MNs	103	92	96	96	100	112	98.6549	95.7601	66.1385	102.163	101.684	113.054
Fig 4C
	Control ACM			sALS ACM
WT MNs	103.831	96.643	99.526	56.35	48.34	62.59
DR6-/- MNs	96.5471	102.346	101.107	102.521	100.68	100.761

## Sheet: Fig 5
Fig 5C
	NTg + sh-scram	mutSOD1 + sh-scram	mutSOD1 + sh-DR6
	10.375	4.8	4.7
	10.6667	4.42	5.5
	10.3333	3.4	7.3
	10.4584	5.6045	7.24785
Fig 5D
	Day	NTg + sh-scram	mutSOD1 + sh-scram	mutSOD1 + sh-DR6
	200	0
	200	0
	200	0
	200	0
	200	0
	200	0
	120		1
	122		1
	122		1
	123		1
	123		1
	130		1
	131		1
	133		1
	134		1
	134		1
	135		1
	142		1
	170		1
	200	0
	200	0
	200	0
	200	0
	200	0
	119			1
	120			1
	122			1
	127			1
	128			1
	132			1
	133			1
	134			1
	135			1
	141			1
	142			1
	143			1
	160			1
Fig 5E
Days	NTg shscram										Tg shscram																			Tg DR6 shRNA
77	100.952	106.087	139.048	116.667	71.7241	66.7857	109.565	73.75	141.053	150	127.368	78.3333	42.3809	51.5789	109.474	5	39.0476	67.037	104.444	23.1579	36.9231	93.4783	26.5217	141.053	48.9286	50.3704				46.6667	102.609	69.1667	101.667	42.1739	102.4	104.615	126.316	70	116.522	100	135.556	77.6471	37.4074	157.778
85	111.304	123.333	150	70.4	80	56.8965	123.636	91.2	138.947	130.909	128	70.8696	26.1905	27.8947	122.105	5	52.7273	76.9231	102.857	13.5	75.9091	57.8261	40	77.1429	43.2	43.75				79.0909	111.304	81.25	72.0833	35.2174	85.6	64.4444	46.8421	68	113.333	93.3333	54	83	97.3913	49.2593	128.889
93	140.952	112.727	98.3333	83.4783	71.4286	89.3333	130.43	120	118	120	126.316	40.4167	41.9048	29	120	8.33333	67.273	51.538	93.79	8	18.6207	102.609	34.4	22.1739	50	67.6	38.75	53.3333	36.4	103.333	75.6522	62.3077	105	47.7273	72.8	82.963	66.6667	64.2105	116.67	96.363	64	114.29	103.2	29.6154	136.842
100	107.273	78.4615	103.333	114.783	50.689	56.129	120	104	108.421	111.111	90	41.7391	30.4762	38.9474	120	2.196	36.818	34.231	63.8462	9	6	63.1818	46.5217	14.4	71.3043	40	55	85	30	51.5789	75.6522	67.6	69.5833	49.13	88.461	79.6	59.444	74.5	84.167	68.182	74.762	134.74	118.261	13.0769	132.632
107	86.087	110	120	91.6667	78.6667	51.6667	136.364	88	104	103.448	77.8947	21.3636	16.1905	32.6316	126.111	7.5	30	38.8462	10	2.27273	8.33333	43.8095	10.8696	3.6	67.5	46.4	58.8	60		17.7778	78.2609	61.25	33.3333	46.6667	90.7692	68.4615	26.1111	87.5	102.609	29.5652	77.7273	132	105	8.07692	140
114	98.1818	68	130.435	111.11	64	53.333	130.435	120	110	100.741	66.1111	17.1429	5.21739	21.5	70	5.652	23.8095	28	0	6.19048	9.0625	43	5.83333	4.28571	12.5	44.0741	53.8462	22.8		12.7778	57.8261	34.1667	10.9091	33.333	42.083	75.385	3.888	61.429	73.913	18.1818	53	110.909	101.5	6.25	151.111
121	77.9167	111.111	120	103.448	81.3793	72.6667	111.111	120	118.095	115.385	20	0.526316	1	5.26316	50.5556	1.42857	0	12.9167	0	6.5	5.15151	3.04348	2.4	6.5						8.75	12.7273	24.3478	8.57143	22.6087	28.6957	23.2	8.23529	55.7895	58.6957	33	76	54.0909	0
128	93.3333	73.7037	65.4167	104	66.6667	125	150				0	25.8823	8.96552	4.09091	0.416667	0.555556														3	18.8	11.6667	28.6364	5.26316	90	19.4118
Fig 5G
	NTg shscram			Tg shscram				Tg DR6 shRNA
P90	100	99.0099	100	65.2893	15.2778	54.5455	72.3684	61.9835	20.202
P125	100	95.6522	95.5752	14.5299	5	2.88462		21.8182	15.8879	2.75229

## Sheet: Fig 6
Fig 6B
	Rep 1		Rep 2		Rep3
	MMP9	DR6	MMP9	DR6	MMP9	DR6
	0.729	10.322	9.29	13.664	15.479	32.493
	21.995	71.589	9.367	13.534	13.436	26.108
	20.389	66.471	6.442	9.168	10.636	27.682
	10.569	34.341	8.756	14.661	15.915	24.939
	17.682	47.432	13.254	22.184	14.98	32.046
	6.648	30.096	19.503	35.933	10.477	24.552
	17.121	42.984	13.457	22.21	17.078	34.934
	0.553	45.017	11.792	20.012	14.286	25.379
	8.588	69.681	5.056	11.995	4.988	32.012
	5.924	67.612	11.988	23.399	9.878	22.422
	8.597	73.369	12.015	33.608	19.73	36.153
	0.19	12.121	9.927	19.138	28.33	68.706
	3.77	39.565	12.317	28.324	22.408	43.672
	5.431	73.656	24.692	64.761	16.871	32.853
	1.052	29.632	3.199	27.616	23.618	52.727
	0.425	14.384	14.449	32.005	3.577	17.434
	0.035	7.233	9.785	27.981	13.175	27.517
	0.965	30.365	9.922	27.639	48.926	80.431
	1.436	40.44	24.571	57.174	37.872	57.165
	0.466	17.425	17.492	40.285	21.754	30.982
	0.736	18.769	23.383	55.299	15.112	24.251
	1.231	8.451	13.117	51.899	5.571	14.934
	9.912	32.033	2.415	18.487	4.631	10.958
	3.273	24.899	15.949	32.158	20.283	42.358
	2.145	23.282	7.379	33.717	11.184	26.667
	25.425	41.103	16.189	38.78	39.861	54.629
	31.343	50.465	19.523	49.091	32.643	52.711
	37.522	61.67	4.896	16.352	26.824	47.412
	22.499	27.012	5.079	14.286	21.895	40.027
	9.479	24.258	3.273	12.709	25.799	61.722
	2.128	12.393	13.916	36.067	4.71	16.53
	14.405	28.901	5.362	14	4.969	17.06
	41.207	61.612	10.746	20.282	4.54	20.202
	40.804	62.401	2.208	7.507	18.364	25.666
	20.969	47.449	2.804	9.018	17.081	43.326
	21.287	34.365	10.124	33.54	30.718	62.381
	1.794	15.306	6.462	14.077	45.864	65.555
	27.249	44.578	11.913	25.252	27.546	68.424
	18.743	39.194	14.671	37.452	12.93	47.77
	14.63	21.666	1.856	13.601	6.594	27.3
	48.885	45.808	3.194	16.351	15.833	65.206
	18.282	27.6	6.185	14.645	44.552	63.762
	2.681	11.392	9.204	22.302	39.116	67.396
	5.363	12.504	5.637	23.244	44.057	85.642
	5.467	10.006	4.152	23.657	44.957	99.996
	2.906	7.114	11.671	24.627	56.761	98.364
	6.594	7.272	18.012	34.035	40.669	74.654
	11.259	16.469	10.718	26.368	59.382	103.241
	12.639	23.236	12.478	24.585	25.615	40.643
	2.229	7.234	7.347	33.304	20.087	39.069
	2.408	19.229	5.788	14.034	33.882	58.467
	13.002	23.793	13.069	26.917	21.066	95.966
	3.449	17.791	10.928	25.754	38.979	81.799
	14.241	19.701	3.842	21.796	37.852	68.095
	9.777	26.634	13.589	22.703	6.824	47.512
	6.505	13.347	6.97	10.394	36.549	74.929
	7.821	19.238	8.627	18.949	13.719	31.938
	9.1	14.604	15.796	26.132	5.918	26.335
			11.618	24.212	47.31	92.02
			11.522	27.673	29.369	56.133
			11.533	30.558	40.961	68.088
			11.955	36.04	30.083	84.845
			11.485	27.767	45.344	111.845
			14.916	34.607	33.256	77.084
					25.531	49.064
					25.297	37.225
					31.583	49.473
					6.392	42.75
					23.377	40.696
					17.647	34.674
					17.647	34.674
					58.852	105.232
					61.772	129.595
					30.349	51.067
					48.526	70.223
					6.255	52.241
					20.065	46.873
Fig 6C
	WT MNs				DR6-/- MNs
Vehicle	123.065	99.513	89.621	87.801	77.9457	121.408	102.93	97.7163
Domoic acid	72.5182	50.0106	49.5096	51.4358	44.3587	67.926	46.1515	52.6752
anti-Fas	68.6658	53.3409	43.1384	54.6532	35.9149	75.5601	64.5861	45.8045

## Sheet: Fig S1
Fig S1A
	Ntg ACM			SOD1G93A ACM
Control	100	100		45.0276	59.0381
anti-SOD1 ab	100	100		7.92683	23.534
Fig S1B
Rec SOD1 conc. μg/mL	WT SOD1			SOD1G93A
0	127.344	72.6557		128.131	69.377
0.03	116.852	68.5902		118.164	67.6721
0.1	118.951	71.3443		120.656	67.9344
0.3	109.377	74.4918		114.623	75.541
1	107.803	68.9836		103.213	73.3115
3	104.525	60.7213		86.0328	61.5082

## Sheet: Fig S2
Fig S2
Days	BSA 3 μM			E1 3 μM				E2 3 μM
0	1	1	1	1	1	1	1	1	1	1	1
1	0.91883	1.00131	0.979886	0.973189	0.948182	0.957972	0.998718	0.930438	0.857696	0.953071	0.979377
2	1.00184	0.881253	1.09686	0.878662		0.762152	1.04061	0.92759		0.927474	0.903646
3		0.830519	1.16498		0.924569	0.648122	1.00882		0.721701	1.02528	0.822855
4	1.00286	1.1004	1.19123	0.840677		0.665716	0.953638	0.856736		0.958103	0.802577
5	0.971896	0.707884	1.23995	0.837528	0.929272	0.693023	1.09707		0.658083	1.0301	0.874667

## Sheet: FigS3
Fig S3
	NTg AML				mutSOD1 AML
EV	100	100	100	100	41.1417	31.6277	45.4945	20.2013	55.4437	51.7963	30.1041
shAPLP1	102.237		105.747	108.679	101.054	100.797	94.3681			96.084	84.4804
shAPLP2	99.0486		102.387	144.609	33.5305	55.7984	43.5165			111.096

## Sheet: Fig S5
Fig S5A
	NTg AML			mutSOD1 AML
Control	98.6278	100.515	100.858	60.5489	59.0051	58.4906
anti-p75 ab	96.741	99.6569	109.605	59.5197	59.3482	61.4065
Fig S5B
	NTg ACM			mutSOD1 ACM
WT MNs	95.4789	104.521		60.8429	53.0268	51.341
p75-/- MNs	102.2	83.3399	114.46	49.8625	44.9116	53.8703

## Sheet: Fig S6
Fig S6A
	NTg + sh-scram	mutSOD1 + sh-scram	mutSOD1 +sh-DR6
Rep1	46.7273	37.2266	43.0437
Rep2	54.2353	56.1667	64.118
Rep3	59.6581	52.6635	52.1133
Fig S6B	NTg + sh-scram	mutSOD1 + sh-DR6
Gapdh	100	100
DR6	100	45.376

[truncated: 1 more sheets: Fig S7]
